# Supplementary material for: Outer Membrane Protein F Is Involved in Biofilm Formation, Virulence and Antibiotic Resistance in Cronobacter sakazakii
Source: Microorganisms. 2021 Nov 11;9(11):2338. doi: 10.3390/microorganisms9112338 (PMC8619257; doi:10.3390/microorganisms9112338)
Supplement: Supplementary file 1 [file microorganisms-09-02338-s001.zip]

Archive with 1 entries (1 files):
- microorganisms-1443012-supplementary.pdf
